# Supplementary material for: Shining the light on eating disorders, incidence, prognosis and profiling of patients in primary and secondary care: national data linkage study
Source: Br J Psychiatry. 2019 Jul 1;216(2):105–12. doi: 10.1192/bjp.2019.153 (PMC7557634; doi:10.1192/bjp.2019.153)
Supplement: Supplementary file 1 [file S0007125019001533sup001.zip]

Archive with 9 entries (9 files):
- S0007125019001533sup001.jpg
- S0007125019001533sup002.jpg
- S0007125019001533sup003.jpg
- S0007125019001533sup004.jpg
- S0007125019001533sup005.jpg
- S0007125019001533sup006.jpg
- S0007125019001533sup007.jpg
- S0007125019001533sup008.docx
- S0007125019001533sup009.docx
